# Supplementary material for: Comprehensive mapping of binding hot spots of SARS-CoV-2 RBD-specific neutralizing antibodies for tracking immune escape variants
Source: Genome Med. 2021 Oct 14;13:164. doi: 10.1186/s13073-021-00985-w (PMC8515915; doi:10.1186/s13073-021-00985-w)
Supplement: Supplementary file 2 — Additional file 2: Table S1. In vitro binding and neutralizing activity of RBD-specific mAbs. [file 13073_2021_985_MOESM2_ESM.xlsx]

## Sheet: Sheet1
Table S1: In vitro binding and neutralizing activity of RBD-specific mAbs.
Donor (n)	mAbs	SARS-CoV-2				SARS-CoV
		Native RBD EC50 (ng/ml)	Denatured RBD EC50 (ng/ml)	Pesudo viurs IC50 ng/ml	Receptor Blocking IC50（ng/ml)	RBD EC50 (ng/ml)	Pesudo viurs IC50 (μg/ml)	Receptor Blocking IC50（μg/ml)
24 (n=28)	24-3K	5000	N.B.	N.N.	N.N.	N.B.	N.D.	N.D.
	24-7K	5000	N.B.	N.N.	N.N.	N.B.	N.D.	N.D.
	24-15K	300	N.B.	N.N.	N.N.	N.B.	N.D.	N.D.
	24-21K	5000	N.B.	N.N.	N.N.	N.B.	N.D.	N.D.
	24-28K	212.9	N.B.	N.N.	N.N.	476.2	N.N.	N.N.
	24-31K	84.54	N.B.	N.N.	N.N.	457.9	N.N.	N.N.
	24-5λ	247.7	N.B.	N.N.	N.N.	N.B.	N.D.	N.D.
	24-12λ	257.1	N.B.	N.N.	N.N.	N.B.	N.D.	N.D.
	24-13λ	404	N.B.	N.N.	N.N.	401.9	N.N.	N.N.
	24-14λ	45.83	N.B.	N.N.	N.N.	N.B.	N.D.	N.D.
	24-31λ	62.85	N.B.	N.N.	N.N.	864.7	N.N.	N.N.
	24-6λ	5000	N.B.	N.N.	N.N.	N.B.	N.D.	N.D.				6
	24-7λ	781.5	N.B.	N.N.	N.N.	N.B.	N.D.	N.D.
	24-22K	4091	N.B.	4068	7500	N.B.	N.D.	N.D.
	24-37λ	138.1	N.B.	1000	117	N.B.	N.D.	N.D.
	24-10K	5000	N.B.	652.8	117	N.B.	N.D.	N.D.
	24-4K	5000	N.B.	118.8	320.7	N.B.	N.D.	N.D.
	24-2λ	5000	N.B.	101.3	117.188	N.B.	N.D.	N.D.
	24-38K	1159	N.B.	69.53	123.2	N.B.	N.D.	N.D.
	24-9λ	73.96	N.B.	43	7500	N.B.	N.D.	N.D.
	24-27K	1159	N.B.	35.51	29	N.B.	N.D.	N.D.
	24-26K	10110	N.B.	26.71	165.6	N.B.	N.D.	N.D.
	24-12K	107	N.B.	8.2	7	N.B.	N.D.	N.D.
	24-24K	141.2	N.B.	8.212	7	N.B.	N.D.	N.D.
	24-2K	1253	N.B.	17	63.36	N.B.	N.D.	N.D.
	24-11λ	238.6	N.B.	6.498	5.23	N.B.	N.D.	N.D.
	24-11K	280.6	N.B.	5.552	2	N.B.	N.D.	N.D.
	24-1 λ	158.9	N.B.	5.086	7	N.B.	N.D.	N.D.
25 (n=25)	25-D7	59.88	N.B.	N.N.	N.N.	N.B.	N.D.	N.D.
	25-E9	640.1	N.B.	N.N.	N.N.	N.B.	N.D.	N.D.
	25-B3	139.8	N.B.	N.N.	N.N.	102.4	N.N.	N.N.
	25-B6	467.9	N.B.	N.N.	N.N.	N.B.	N.D.	N.D.
	25-B8	3750	N.B.	N.N.	N.N.	N.B.	N.D.	N.D.
	25-G8	804.5	N.B.	N.N.	N.N.	N.B.	N.D.	N.D.
	25-E8	135.8	N.B.	5800	N.N.	347.8	0.347	N.N
	25-B4	125.1	3750	431.7	7	N.B.	N.D.	N.D.
	25-E3	4720	N.B.	401.5	2	N.B.	N.D.	N.D.
	25-C10	50.51	N.B.	130.8	N.N.	39.24	8.317	N.N.
	25-G7	18.26	N.B.	10.6	29	N.B.	N.D.	N.D.
	25-G9	66.3	N.B.	69.58	58.47	N.B.	N.D.	N.D.
	25-C4	44.27	N.B.	50	43.18	N.B.	N.D.	N.D.
	25-F5	474.9	N.B.	50	643	N.B.	N.D.	N.D.
	25-F7	170	N.B.	22	26.53	152.5	5	5.3
	25-D4	930	N.B.	40	4.73	N.B.	N.D.	N.D.
	25-F4	96.22	N.B.	35.51	N.N.	140.2	4.832	N.N.
	25-C5	26.66	N.B.	33	49.02	N.B.	N.D.	N.D.
	25-D9	224	N.B.	14	356.1	289.7	0.9	2.2
	25-B10	9054	N.B.	16	15.86	N.B.	N.D.	N.D.
	25-C6	400.3	N.B.	14.16	468	N.B.	N.D.	N.D.
	25-C8	73.02	N.B.	10.54	68.64	N.B.	N.D.	N.D.
	25-F8	506.3	N.B.	8.772	79.88	N.B.	N.D.	N.D.
	25-C9	483	N.B.	8.043	138.9	N.B.	N.D.	N.D.
	25-B5	26.12	N.B.	1	2	N.B.	N.D.	N.D.
26 (n=24)	26-33K	565.6	N.B.	N.N.	N.N.	N.B.	N.D.	N.D.
	26-42K	700.2	N.B.	N.N.	N.N.	N.B.	N.D.	N.D.
	26-50K	561.8	N.B.	N.N.	N.N.	N.B.	N.D.	N.D.
	26-15λ	66.16	N.B.	N.N.	N.N.	N.B.	N.D.	N.D.
	26-16λ	32.85	N.B.	N.N.	N.N.	N.B.	N.D.	N.D.
	26-18λ	96.82	N.B.	N.N.	N.N.	165.5	N.N.	N.N.
	26-21λ	101.3	N.B.	N.N.	N.N.	4206	N.N.	N.N.
	26-25λ	35.97	N.B.	N.N.	N.N.	N.B.	N.D.	N.D.
	26-28λ	22.81	N.B.	N.N.	N.N.	N.B.	N.D.	N.D.
	26-32λ	36.59	N.B.	N.N.	N.N.	27.67	N.N.	N.N.
	26-36λ	111.3	N.B.	N.N.	N.N.	N.B.	N.D.	N.D.
	26-38λ	151.8	N.B.	N.N.	N.N.	N.B.	N.D.	N.D.
	26-27λ	39.16	N.B.	5000	468	N.B.	N.D.	N.D.
	26-30λ	63.82	N.B.	285.7	44.51	N.B.	N.D.	N.D.
	26-19λ	29.4	N.B.	80.41	29	N.B.	N.D.	N.D.
	26-29λ	86.48	N.B.	62.76	38.36	N.B.	N.D.	N.D.
	26-26λ	297.9	3750	35.83	50.67	N.B.	N.D.	N.D.
	26-43K	874	N.B.	34.77	11.83	N.B.	N.D.	N.D.
	26-34K	875.8	N.B.	29.4	29.297	N.B.	N.D.	N.D.
	26-41K	2429	N.B.	26.59	7	N.B.	N.D.	N.D.
	26-17λ	53.25	N.B.	13.62	12.23	N.B.	N.D.	N.D.
	26-34λ	25.13	N.B.	10.11	7	N.B.	N.D.	N.D.
	26-40K	107	N.B.	4.215	2.16	N.B.	N.D.	N.D.
	26-45K	138.3	N.B.	2.735	3.71	N.B.	N.D.	N.D.
28 (n=16)	28-6K	45.25	N.B.	N.N.	N.N.	N.B.	N.D.	N.D.
	28-10K	60.6	N.B.	N.N.	N.N.	N.B.	N.D.	N.D.
	28-11K	146.2	N.B.	N.N.	N.N.	N.B.	N.D.	N.D.
	28-18K	19.5	N.B.	N.N.	N.N.	N.B.	N.D.	N.D.
	28-2L	14.41	N.B.	N.N.	N.N.	N.B.	N.D.	N.D.
	28-13L	14.88	N.B.	N.N.	N.N.	N.B.	N.D.	N.D.
	28-14K	60.75	N.B.	N.N.	N.N.	N.B.	N.D.	N.D.
	28-15K	3750	N.B.	N.N.	N.N.	N.B.	N.D.	N.D.
	28-27L	175.1	N.B.	N.N.	N.N.	N.B.	N.D.	N.D.
	28-31L	139.3	N.B.	N.N.	N.N.	N.B.	N.D.	N.D.
	28-33 L	287.1	N.B.	12940	30000	N.B.	N.D.	N.D.
	28-5K	56.53	N.B.	934.6	7500	N.B.	N.D.	N.D.
	28-9K	32.53	N.B.	118.8	N.N.	10	2.536	N.N.
	28-26K	19.76	N.B.	25	89.29	28.34	3.5	3.5
	28-15L	22.12	N.B.	35.51	7	N.B.	N.D.	N.D.
	28-8L	16.92	N.B.	4	4.07	N.B.	N.D.	N.D.
	N.B., not binding; N.N., not neutralizing or not blocking; N.D., not determined
