# Supplementary material for: Comprehensive mapping of binding hot spots of SARS-CoV-2 RBD-specific neutralizing antibodies for tracking immune escape variants
Source: Genome Med. 2021 Oct 14;13:164. doi: 10.1186/s13073-021-00985-w (PMC8515915; doi:10.1186/s13073-021-00985-w)
Supplement: Supplementary file 3 — Additional file 3: Table S2. Sequence analysis of RBD-specific mAbs. [file 13073_2021_985_MOESM3_ESM.xlsx]

## Sheet: Sheet1
Table S2: Sequence analysis of RBD-specific mAbs.
Donor (n)	mAbs	Neutralizing activity	Heavy chain								Light chain
			VH	DH	JH	CDRH3	CDRH3 length	AA sutstituions	AA identifity	VL	JK	CDRL3	CDRL3 length	AA sutstituions	AA SHM %
24 (n=28)	24-3K	N	IGHV2-70*11	IGHD3-16*01	IGHJ6*04	ARSPRGYGMDV	11	1	98.9	IGKV1-39*01	IGKJ2*01	QQSYSTPRT	9	0	100
	24-7K	N	IGHV3-7*01	IGHD3-22*01	IGHJ6*04	VRERRYYDSSGYSYYYQGMDV	21	25	88.7	IGKV2-28*01	IGKJ4*01	VQVLQTPLT	9	6	94
	24-15K	N	IGHV3-30*18	IGHD6-19*01	IGHJ4*01	AKNSGWYAEHRYYFDY	16	15	90.7	IGKV1-33*01	IGKJ4*01	QHYDNLPLT	9	2	97.8
	24-21K	N	IGHV3-7*01	IGHD3-10*01	IGHJ4*01	SRDRRGSPLFDY	12	16	87.7	IGKV2D-29*01	IGKJ1*01	MHSIQFPRT	9	6	94
	24-28K	N	IGHV3-13*04	IGHD3-22*01	IGHJ3*02	ARMDYYYGSRGYYKVLGAFDI	21	6	94.8	IGKV1-39*01	IGKJ2*01	QQSYSTPQYT	10	0	100
	24-31K	N	IGHV3-13*04	IGHD6-13*01	IGHJ6*03	ARGVHQQLDLFYYYYMDV	18	4	95.9	IGKV1-39*01	IGKJ1*01	QQSYSAPPWT	10	3	96.8
	24-5λ	N	IGHV1-69*09	IGHD6-19*01	IGHJ5*02	ARDRSVAGYGANNWFDP	17	2	97.9	IGLV1-40*01	IGLJ3*02	QSYDSSLSGSV	11	2	97.9
	24-12λ	N	IGHV3-9*01	IGHD3-22*01	IGHJ4*01	VKESSSYYGSSGHINPFDY	19	6	95.9	IGLV6-57*02	IGLJ3*02	QVWDTQGV	8	5	94.5
	24-13λ	N	IGHV5-51*01	IGHD3-9*01	IGHJ5*02	ARPSSSRYFDWLLGGFWFDP	20	5	96.9	IGLV1-40*01	IGLJ2*01	QSYDSSLSGSV	11	3	96.9
	24-14λ	N	IGHV4-39*01	IGHD4-17*01	IGHJ4*01	ARPGATTVTTFFDY	14	3	97.9	IGLV3-21*03	IGLJ1*01	QVWDSSSDHPLYV	13	2	97.9
	24-31λ	N	IGHV1-46*01	IGHD2-2*01	IGHJ4*01	ARARVVPAANNFDY	14	4	95.9	IGLV3-21*03	IGLJ2*01	QVWDSSSDPVV	11	3	96.8
	24-6λ	N	IGHV3-30*18	IGHD6-19*01	IGHJ4*01,	AKNSGWYAEHRYYFDY	16	15	90.72	IGLV1-40*01	IGLJ1*01	QSYDSSLSGRYV	12	0	100
	24-7λ	N	IGHV3-33*01	IGHD6-6*01	IGHJ6*03	ARDHKEQLVPHYYYYMDV	18	4	96.9	IGLV2-11*01	IGLJ1*01	CSYAGSYPYV	10	2	97.9
	24-22K	Y	IGHV5-51*01	IGHD6-6*01	IGHJ5*02	ARQYSSSSAPFTPYWFDP	18	0	100	IGKV2-40*01	IGKJ1*01	MQRIEFPWT	9	0	100
	24-37λ	Y	IGHV4-39*01	IGHD3-9*01	IGHJ5*02	VIQLWLRGWFDP	12	10	91.9	IGLV6-57*02	IGLJ2*01	QSYDSSNYVV	10	1	98.9
	24-10K	Y	IGHV4-34*01	IGHD5-18*01	IGHJ2*01	ARSPHNYGTRYFDL	14	17	89.6	IGKV3-15*01	IGKJ1*01	QQYDYWPRT	9	12	87.3
	24-4K	Y	IGHV4-34*01	IGHD5-18*01,I	IGHJ2*01	ARSPHNYGTRYFDL	14	17	89.6	IGKV3-15*01	N/A	QQYDYWPRT	9	12	87.3
	24-2λ	Y	IGHV1-46*01	IGHD6-25*01	IGHJ1*01	ARVSTLIAASDH	12	6	96.9	IGLV1-40*01	IGLJ1*01	QSYDSSLSAPYV	12	3	96.9
	24-38K	Y	IGHV4-34*01	IGHD5-18*01,	IGHJ2*01	ARSPHNYGTRYFDL	14	17	89.6	IGKV3-15*01	IGKJ1*01	QQYDYWPRT	9	11	88.4
	24-9λ	Y	IGHV3-21*01	IGHD6-13*01	IGHJ3*02	ARDYSAGSGYSSSWLDPPRTSLDDAFDI	28	3	96.9	IGLV3-21*03	IGLJ1*01	QVWDSSSDHYV	11	2	97.9
	24-27K	Y	IGHV4-34*01	IGHD5-18*01,	IGHJ2*01	ARSPHNYGTRYFDL	14	17	89.6	IGKV3-15*01	IGKJ1*01	QQYDYWPRT	9	12	87.3
	24-26K	Y	IGHV4-34*01	IGHD5-18*01	IGHJ2*01	ARSPHNYGTRYFDL	14	17	89.6	IGKV3-15*01	IGKJ1*01	QQYDYWPRT	9	12	87.3
	24-12K	Y	IGHV4-59*01	IGHD3-22*01	IGHJ3*02	ARDLGYDSSGPDAFDI	16	5	97.9	IGKV3-11*01	IGKJ1*01	QQRSGWPGT	9	1	98.9
	24-24K	Y	IGHV3-30*04,	IGHD3-10*01	IGHJ4*01	ASLITMVRGVPDY	13	5	95.8	IGKV1-39*01	IGKJ2*01	QQTYSTPRT	9	2	97.8
	24-2K	Y	IGHV3-66*01	IGHD3-10*01	IGHJ4*01	ARTFGELYIDY	11	1	97.9	IGKV1-9*01	IGKJ3*01	QHLRG	5	4	95.5
	24-11λ	Y	IGHV1-18*01	IGHD6-19*01	IGHJ1*01,	ARVVGIVVAGIVY	13	10	92.8	IGLV6-57*02	IGLJ3*02	QSYDSSNWV	9	0	100
	24-11K	Y	IGHV3-53*04	IGHD1-26*01	IGHJ4*01	ARDLSELGIDY	11	6	95.8	IGKV1-9*01	IGKJ2*01	QQLNSYLYT	9	1	98.9
	24-1 λ	Y	IGHV3-20*01	IGHD3-22*01	IGHJ3*02	AREGYYDSSEAFDI	14	4	97.9	IGLV2-11*01	IGLJ3*02	CSYAGGYNWV	10	3	96.9
25 (n=25)	25-D7	N	IGHV3-13*01	IGHD3-22*01	IGHJ4*01	ARGYYDSSGYYAYFDY	16	9	93.8	IGKV1-39*01	IGKJ3*01	QQSYSTVGLT	10	2	99.2
	25-E9	N	IGHV4-31*03	IGHD3-22*01	IGHJ6*04	ARAMYDSSGYYYGPYYYYGMDV	22	32	79.1	IGKV1-39*01	IGKJ2*01	QQSYTSPYT	9	11	88.2
	25-B3	N	IGHV3-64*05	IGHD3-22*01	IGHJ1*01	VKDTDVITMIVVVLEA	16	7	92.8	IGKV1-39*01	IGKJ4*01	QQSYTTPLT	9	3	96.8
	25-B6	N	IGHV5-51*01	IGHD1-26*01	IGHJ5*02	ARLYSGSYGAQWDP	14	3	98.9	IGLV1-44*01	IGLJ2*01	AAWDDSLNGPV	11	1	98.9
	25-B8	N	IGHV3-53*01	IGHD3-3*01	IGHJ3*02	ARGQVITILHTAAFDI	16	4	97.9	IGLV2-8*01	IGLJ3*02	SSYAGSNNWV	10	1	98.9
	25-G8	N	IGHV7-4-1*02	IGHD3-10*01	IGHJ4*01,	AREVFPWFGENPMDY	15	3	97.9	IGLV1-40*01	IGLJ3*02	QSYDTSLSAWV	11	5	94.9
	25-E8	Y	IGHV3-48*02	IGHD3-3*01	IGHJ4*03	ARDRTPYYDFWSGWGSFDY	19	1	98.9	IGKV4-1*01	IGKJ2*01	QQYYSTLYT	9	0	100
	25-B4	Y	IGHV3-30*04	IGHD3-3*01	IGHJ6*04	ARTLQRITIFGVDWDYYYYAMDV	23	9	91.7	IGKV3-11*01	IGKJ1*01	QQRSNWWT	8	3	93.4
	25-E3	Y	IGHV3-11*06	IGHD2-2*01	IGHJ6*04	ARDSKGDIVVLPAARMDV	18	2	97.9	IGKV1-33*01	IGKJ4*01	QQYDNLPLT	9	2	97.8
	25-C10	Y	IGHV3-13*01	IGHD5-18*01	IGHJ4*01	ARAGYKYGLYSYFDY	15	4	96.9	IGKV1-39*01	IGKJ2*01	QQSYSTSLYT	10	4	95.7
	25-G7	Y	IGHV4-39*01	IGHD3-22*01	IGHJ1*01	ARMLGMIDV	9	8	96.9	IGKV1-NL1*01	IGKJ4*01	QQYYSTPPLT	10	2	97.9
	25-G9	Y	IGHV3-7*01	IGHD4-17*01,	IGHJ2*01	ARMDDYVPYWYFDL	14	3	98.9	IGLV1-40*01	IGLJ2*01	QSYDSTLSDSL	11	4	95.9
	25-C4	Y	IGHV3-53*01	N/A	IGHJ6*04	ARESYGMDV	9	8	94.8	IGKV3-20*01	IGKJ2*01	QQYGSLYT	8	2	97.8
	25-F5	Y	IGHV3-53*01	IGHD3-16*01,	IGHJ6*04	ARDLGESGMDV	11	6	96.9	IGKV1-12*01	IGKJ4*01	QQANSFPL	8	0	100
	25-F7	Y	IGHV1-18*04	IGHD3-22*01	IGHJ5*02	ARDGDSAYFDRSGYYGSSRDNWFDP	25	14	89.7	IGLV1-40*01	IGLJ3*02	QSYDSSLSGWV	11	2	97.9
	25-D4	Y	IGHV4-59*13	IGHD5-12*01	IGHJ4*01	ARGQWLRGNFDY	12	4	95.8	IGLV6-57*01	IGLJ1*01	QSYDSSIYV	9	0	100
	25-F4	Y	IGHV4-31*03	IGHD1-26*01	IGHJ5*02	ARDRANHMGYNWFDP	15	12	91.9	IGKV1-39*01	IGKJ4*01	QQSYSTHLRT	10	1	98.9
	25-C5	Y	IGHV3-53*01	IGHD4-17*01	IGHJ4*01	ARTYGDYYFDY	11	5	96.9	IGKV1-27*01	IGKJ3*01	QKDYSAPPGFT	11	3	96.8
	25-D9	Y	IGHV4-59*13	IGHD3-3*01	IGHJ5*02	AGTYDSNLLDP	11	5	96.9	IGKV1-NL1*01	IGKJ2*01	QQYYSTPYT	9	5	94.6
	25-B10	Y	IGHV4-59*01	IGHD5-24*01	IGHJ4*01	ARARWLQADFDY	12	0	100	IGLV6-57*01	IGLJ2*01	QSYDSGNQV	9	2	97.9
	25-C6	Y	IGHV7-4-1*02	IGHD3-10*01	IGHJ4*01	AREIFPWFGENPMDY	15	6	96.9	IGLV1-40*01	IGLJ3*02	QSYDNSLSGWV	11	4	95.9
	25-C8	Y	IGHV3-53*01	IGHD2-15*01	IGHJ4*01,	ARDRGGYCDY	10	5	96.9	IGKV1D-12*01	IGKJ2*01	QQTNSFPGYT	10	3	96.8
	25-F8	Y	IGHV1-46*01	IGHD3-16*01	IGHJ6*04	ASWGGNIPLYYYYGMDV	17	4	96.9	IGLV2-8*01	IGLJ3*02	TSYAGSNIWV	10	2	97.9
	25-C9	Y	IGHV5-10-1*01	IGHD6-19*01	IGHJ5*02	ASSEVGYSSLREFDP	15	6	98.9	IGLV2-23*03	IGLJ1*01	CSYAGTSTFESYV	13	7	92.8
	25-B5	Y	IGHV4-61*01	IGHD2-2*01,	IGHJ6*04	AREPLVVPAALPPYGMDV	18	5	95.9	IGKV3-11*01	IGKJ4*01	QQRSNWPPVT	10	0	100
26 (n=24)	26-33K	N	IGHV3-13*04	IGHD5-24*01	IGHJ2*01	ARVGFSNGSKYWYFDL	16	3	96.9	IGKV1-39*01	IGKJ3*01	QQSYSAPPWT	10	4	95.7
	26-42K	N	IGHV3-13*01	IGHD5-18*01	IGHJ2*01	ARVGYSYGYKYWYFDL	16	1	98.9	IGKV1-39*01	IGKJ1*01	QQSYSTPPWT	10	0	100
	26-50K	N	IGHV3-13*01	IGHD5-18*01	IGHJ2*01	ARVGYSYGYKYWYFDL	16	1	98.9	IGKV1-39*01	IGKJ1*01	QQSYSTPPWT	10	4	95.7
	26-15λ	N	IGHV2-26*01	IGHD2-21*02	IGHJ6*04	ARAYCGGDCPNGETFYYGLDV	21	1	98.9	IGLV3-25*03	IGLJ2*01	QSADSIYVV	9	1	98.9
	26-16λ	N	IGHV7-4-1*02	IGHD2-2*01	IGHJ6*04	ARAACGSSTSCSPFFYYYAMDV	22	8	96.9	IGLV3-21*02	IGLJ2*01	QVWDSRGV	8	2	97.8
	26-18λ	N	IGHV3-9*01	IGHD3-10*01	IGHJ3*02	AKERRFGFIAAFDI	14	11	92.8	IGLV3-21*02	IGLJ2*01	QVWDTSVI	8	4	95.6
	26-21λ	N	IGHV2-5*02	IGHD3-9*01	IGHJ4*01	AHTPDRRYFDILTGYYTINPHFDC	24	4	97	IGLV1-44*01	IGLJ1*01	AAWDDSLSGYV	11	1	98.9
	26-25λ	N	IGHV4-59*08	IGHD1-26*01	IGHJ2*01	ASLATGIQDWYFDL	14	7	94.7	IGLV3-21*02	IGLJ3*02	QVWDTSSDFGV	11	3	96.8
	26-28λ	N	IGHV3-9*01	IGHD1-26*01	IGHJ4*01	AKAGATGDVPGAEYYFDH	18	5	95.9	IGLV2-14*01	IGLJ2*01	SSYTSSSTVL	10	2	97.9
	26-32λ	N	IGHV4-59*01,	IGHD3-10*01	IGHJ2*01	ARSKGYSGSGSNWYFDL	17	5	94.7	IGLV1-40*01	IGLJ2*01	QSYDSSLSGSV	11	6	93.9
	26-36λ	N	IGHV1-8*01	IGHD1-26*01	IGHJ4*01,	ARGPLTLVGATYYFDY	16	2	98.9	IGLV3-21*02	IGLJ2*01	QVWDSSSDPVV	11	3	96.8
	26-38λ	N	IGHV2-26*01	IGHD3-10*01	IGHJ5*02	ARPNYYTSGSFVSNDNWFDP	20	3	97.9	IGLV3-25*03	IGLJ2*01	QSADSSGVV	9	4	95.7
	26-27λ	Y	IGHV2-5*02	IGHD5-12*01	IGHJ1*01	AHKTVATIFSY	11	8	94.9	IGLV2-14*01	IGLJ2*01	SSYTSSSIV	9	4	95.8
	26-30λ	Y	IGHV3-30*18	IGHD6-13*01	IGHJ4*01	AKPHRYSIPHWAFDY	15	6	95.8	IGLV3-21*02	IGLJ2*01	QVWDSSSDHVV	11	2	97.9
	26-19λ	Y	IGHV2-5*02	IGHD5-12*01	IGHJ1*01	ARQTVATICDF	11	6	94.8	IGLV2-14*01	IGLJ2*01	SSYTTSSVV	9	7	92.7
	26-29λ	Y	IGHV4-59*01	IGHD3-16*01	IGHJ4*01	ARSVWLRGGFDY	12	0	100	IGLV6-57*01	IGLJ1*01	QSYHNSNLYV	10	2	97.9
	26-26λ	Y	IGHV3-74*01	IGHD5-18*01,	IGHJ5*01	ARDPRLGVGYSYGEVDWFDS	20	4	95.9	IGLV1-40*01	IGLJ2*01	QSYDSRLSAVV	11	3	96.9
	26-43K	Y	IGHV1-3*01	IGHD3-22*01	IGHJ1*01	ARPARGYYDSSGYFFLAEYFQH	22	7	94.8	IGKV1-33*01	IGKJ2*01	QQYDNLPYT	9	0	100
	26-34K	Y	IGHV7-4-1*02	IGHD3-10*01	IGHJ6*04	ARGVTMVRGVIIGAGAYGMDV	21	4	96.9	IGKV1-39*01	IGKJ2*01	QQSYSTPPT	9	6	93.6
	26-41K	Y	IGHV2-70*11	IGHD1-20*01	IGHJ4*01	AREYLTFFDS	10	1	98.9	IGKV1-39*01	IGKJ3*01	QQGYSTPRT	9	2	97.8
	26-17λ	Y	IGHV3-23*04	IGHD3-22*01	IGHJ1*01	AKHAERGYYDSSGYFVAVIGGDYFQH	26	2	98.9	IGLV1-40*01	IGLJ3*02	QSYDSSLSGTNWV	13	2	97.9
	26-34λ	Y	IGHV4-31*03	IGHD3-10*01	IGHJ6*04	ARDRVTMVRGVDHYYYYGMDV	21	12	92.9	IGLV2-8*01	IGLJ2*01	SSFAGSNVV	9	5	94.7
	26-40K	Y	IGHV3-66*01	IGHD3-16*01,	IGHJ4*01	ARDWGEYYFDY	11	5	94.8	IGKV3-20*01	IGKJ1*01	QQYGSSPRT	9	4	95.8
	26-45K	Y	IGHV3-53*01	IGHD2-2*01 F	IGHJ6*04	ARDLGPYGMDV	11	3	96.9	IGKV1-9*01	IGKJ2*01	QQLNSYPT	8	1	98.9
28 (n=16)	28-6K	N	IGHV1-46*01	IGHD2-2*01	IGHJ3*01	ARDIVFIPATSAFDV	15	10	94.9	IGKV3-11*01	IGKJ4*02	QQRSNFR	7	1	98.9
	28-10K	N	IGHV3-9*01	IGHD6-6*01	IGHJ4*02	AKGLEYSSSSWPDY	14	4	96.9	IGKV1-12*01	IGKJ4*01	LQTNSFPLT	9	9	90.5
	28-11K	N	IGHV1-69*01	IGHD5-18*01	IGHJ6*03	ARHPEIQMNNYYYYYMDV	18	5	95.9	IGKV1-33*01	IGKJ4*01	QQYDNLPLT	9	2	97.8
	28-18K	N	IGHV3-30*18	IGHD2-2*01	IGHJ4*01	AKVKSSGWLDYFDY	14	8	94.9	IGKV1-33*01	IGKJ4*01	LQYDNLPLT	9	6	93.6
	28-2L	N	IGHV5-51*01	IGHD4-11*01	IGHJ5*02	ARQPTITGWFDP	12	4	95.9	IGLV1-44*01	IGLJ1*01	AAWDDSLNGYV	11	2	97.9
	28-13L	N	IGHV3-13*01	IGHD2-15*01	IGHJ6*03	ASSPAATPYMDV	12	9	90.6	IGLV3-21*01	IGLJ1*01	QVWDSSSDHSYV	12	3	96.85
	28-14K	N	IGHV3-13*01	IGHD1-26*01,	IGHJ2*01	ARDRSGGWYFDL	12	0	100	IGKV1-39*01	IGKJ3*01	QQSYSTPPIT	10	0	100
	28-15K	N	IGHV3-9*01	IGHD3-3*01	IGHJ6*03	AKFPRSNYDFWSGEDNYYYYMDV	23	7	95.9	IGKV1-33*01	IGKJ4*01	QQYANLPPP	9	4	95.7
	28-27L	N	IGHV1-3*01	IGHD2-2*01	IGHJ3*02	ARSLNLILGYCGSTSCYSGAFDI	23	12	96.2	IGLV2-23*01	GLJ3*02	CSYAGVTTWV	10	5	94.89
	28-31L	N	IGHV1-69*18	IGHD6-13*01	IGHJ5*02	ARGGFGTSWVTWFDP	15	6	98	IGLV2-14*01	IGLJ2*01	SSYTSSSPPVI	11	1	98.9
	28-33L	Y	IGHV2-70*04	IGHD2-21*01	IGHJ4*01	ARSPAVTTLWYFDY	14	9	92.9	IGLV1-51*01	IGLJ3*02	GAWDNSLRGGV	11	11	88.77
	28-5K	Y	IGHV3-23*04	IGHD3-10*01	IGHJ4*01	AKGIVLVPAAIWTMVRGAFDS	21	8	93.9	IGKV1-33*01	IGKJ5*01	QQYDNLPIT	9	5	94.6
	28-9K	Y	IGHV3-30*18	IGHD6-13*01	IGHJ4*01	AKRMAGYASRWYPLDY	16	12	89.6	IGKV1-5*03	IGKJ1*01	QHYDTFPWT	9	5	94.6
	28-26K	Y	IGHV3-21*01	IGHD3-3*01	IGHJ3*01	ARVLSPVDYDFWSGPDAFDF	20	9	92.8	IGKV1-5*03	IGKJ2*01	HQYNSNSPYT	10	2	97.8
	28-15L	Y	IGHV3-9*01	IGHD3-3*01	IGHJ6*03	AKFPRSNYDFWSGEDNYYYYMDV	23	7	95.9	IGLV2-11*01	IGLJ2*01	FSYAGSWGAV	10	6	93.75
	28-8L	Y	IGHV1-18*01	IGHD1-26*01	IGHJ4*03	ARDWELLGRFDY	12	12	89.7	IGLV2-23*01	IGLJ3*02	CSYAGSSTWV	10	5	94.89
						N, not neutralizing; Y, neutralizing
